# Supplementary material for: The IGF-1R Inhibitor NVP-AEW541 Causes Insulin-Independent and Reversible Cardiac Contractile Dysfunction
Source: Biomedicines. 2022 Aug 19;10(8):2022. doi: 10.3390/biomedicines10082022 (PMC9406171; doi:10.3390/biomedicines10082022)
Supplement: Supplementary file 1 [file biomedicines-10-02022-s001.zip]

Archive with 1 entries (1 files):
- biomedicines-1864172-supplementary.pdf
